# Supplementary material for: The Impact of Soil-Applied Biochars From Different Vegetal Feedstocks on Durum Wheat Plant Performance and Rhizospheric Bacterial Microbiota in Low Metal-Contaminated Soil
Source: Front Microbiol. 2019 Dec 10;10:2694. doi: 10.3389/fmicb.2019.02694 (PMC6916200; doi:10.3389/fmicb.2019.02694)
Supplement: Supplementary file 1 [file Data_Sheet_1.zip]

Archive with 11 entries (11 files):
- Supplementary_Material_1_Latini_et_al.docx
- Supplementary_Material_10_Latini_et_al.xlsx
- Supplementary_Material_11_Latini_et_al.docx
- Supplementary_Material_2_Latini_et_al.docx
- Supplementary_Material_3_Latini_et_al.docx
- Supplementary_Material_4_Latini_et_al.docx
- Supplementary_Material_5_Latini_et_al.docx
- Supplementary_Material_6_Latini_et_al.docx
- Supplementary_Material_7_Latini_et_al.pdf
- Supplementary_Material_8_Latini_et_al.pdf
- Supplementary_Material_9_Latini_et_al.docx
