# Supplementary material for: The Impact of Soil-Applied Biochars From Different Vegetal Feedstocks on Durum Wheat Plant Performance and Rhizospheric Bacterial Microbiota in Low Metal-Contaminated Soil
Source: Front Microbiol. 2019 Dec 10;10:2694. doi: 10.3389/fmicb.2019.02694 (PMC6916200; doi:10.3389/fmicb.2019.02694)
Supplement: Supplementary file 1 [file Data_Sheet_1.zip › Supplementary_Material_10_Latini_et_al.xlsx]

## Sheet: Foglio1
SUPPLEMENTARY MATERIAL 10
Table S8	Differential abundance analysis results. Only variants showing a significant difference between the factors considered are reported.
	asv, name of the ampicon sequence variant detected
	baseMean, mean of normalized counts for all samples
	log2FoldChange, log2 fold change (contrast are reported in the "coef" column)
	IfcSE, standard error
	pvalue, p-valuefor the given contrast
	padj, p-value adjusted using Benjamini & Hochberg correction
	coef, contrast description (type of factor: level1 / level2)
	means, average values of the normalized counts in the two subsets defined in the "coef" column
	from Phylum to Genus, taxonomic attribution of the given ASV.
asv	baseMean	log2FoldChange	lfcSE	pvalue	padj	coef	means	Phylum	Class	Order	Family	Genus
ASV_11	295.8	-3724	1216	0.09062	0.0005992	treatment: B1- / cntr	69.78 / 760.25	Proteobacteria	Alphaproteobacteria	Rhodospirillales	Rhodospirillaceae	Azospirillum
ASV_33	131	-3523	0.769	0.0006532	8.14e-06	treatment: B1- / cntr	19.01 / 238.82	Proteobacteria	Alphaproteobacteria	Rhizobiales	Rhizobiaceae	Rhizobium
ASV_36	185.8	6738	4347	0.002384	0.0103	treatment: B1- / cntr	46.80 / 8.38	Actinobacteria	Actinobacteria	Bifidobacteriales	Bifidobacteriaceae	Bifidobacterium
ASV_49	102.1	-7376	1169	2.236e-08	1.035e-06	treatment: B1- / cntr	1.93 / 288.20	Proteobacteria	Alphaproteobacteria	Rhizobiales	Rhizobiaceae	Rhizobium
ASV_52	136.4	8009	1969	0.002983	0.02842	treatment: B1- / cntr	396.21 / 0.78	Proteobacteria	Gammaproteobacteria	Enterobacteriales	Enterobacteriaceae	Escherichia/Shigella
ASV_59	81.89	-1057	0.1793	5.784e-07	1.704e-05	treatment: B1- / cntr	52.42 / 117.36	Acidobacteria	Blastocatellia	Blastocatellales	Blastocatellaceae_(Subgroup_4)	NA
ASV_64	78.27	-5123	0.8512	5.489e-07	1.704e-05	treatment: B1- / cntr	2.54 / 131.79	Proteobacteria	Alphaproteobacteria	Sphingomonadales	Sphingomonadaceae	Sphingomonas
ASV_65	82.24	-1109	0.3556	0.0001543	0.0009996	treatment: B1- / cntr	36.40 / 91.29	Proteobacteria	Alphaproteobacteria	Rhizobiales	Rhizobiaceae	Shinella
ASV_78	73.57	-1714	1151	0.00457	0.01683	treatment: B1- / cntr	15.85 / 104.47	Bacteroidetes	Cytophagia	Cytophagales	Cytophagaceae	Dyadobacter
ASV_82	65.59	-1193	0.1782	1.552e-09	1.006e-07	treatment: B1- / cntr	40.52 / 96.90	Proteobacteria	Alphaproteobacteria	Rhizobiales	Methylobacteriaceae	Microvirga
ASV_85	65.73	-5965	0.9156	1.407e-08	7.6e-10	treatment: B1- / cntr	1.51 / 139.86	Proteobacteria	Alphaproteobacteria	Rhizobiales	Rhizobiaceae	Neorhizobium
ASV_87	68.07	-1182	0.3968	0.0001625	0.001032	treatment: B1- / cntr	36.28 / 101.90	Proteobacteria	Alphaproteobacteria	Caulobacterales	Caulobacteraceae	Caulobacter
ASV_91	65.57	-3.93	0.7333	2.79e-08	0.0005317	treatment: B1- / cntr	5.76 / 112.16	Bacteroidetes	Sphingobacteriia	Sphingobacteriales	Chitinophagaceae	Flavitalea
ASV_98	64.31	-1375	0.8808	0.005066	0.01765	treatment: B1- / cntr	13.94 / 66.94	Bacteroidetes	Cytophagia	Cytophagales	Cytophagaceae	Dyadobacter
ASV_111	52.6	-2528	0.2865	9.415e-17	1.525e-14	treatment: B1- / cntr	15.99 / 99.92	Proteobacteria	Alphaproteobacteria	Sphingomonadales	Sphingomonadaceae	Sphingomonas
ASV_114	54.57	-1.26	0.5971	0.001461	0.007395	treatment: B1- / cntr	18.13 / 63.06	Proteobacteria	Betaproteobacteria	Burkholderiales	Comamonadaceae	Leptothrix
ASV_117	54.35	-1407	0.8953	0.004674	0.01701	treatment: B1- / cntr	14.63 / 63.56	Proteobacteria	Alphaproteobacteria	Rhizobiales	Rhizobiaceae	Rhizobium
ASV_134	46.06	-2017	0.4015	1.642e-06	3.799e-05	treatment: B1- / cntr	18.58 / 84.69	Proteobacteria	Alphaproteobacteria	Sphingomonadales	Sphingomonadaceae	Sphingomonas
ASV_139	48.22	-4153	3538	0.007513	0.02386	treatment: B1- / cntr	2.11 / 53.56	Proteobacteria	Gammaproteobacteria	Pseudomonadales	Pseudomonadaceae	Pseudomonas
ASV_148	43.82	-5246	1.09	0.0003465	0.005102	treatment: B1- / cntr	3.46 / 94.72	Proteobacteria	Betaproteobacteria	Burkholderiales	Oxalobacteraceae	Herbaspirillum
ASV_155	41.62	-1274	0.6039	0.001394	0.00717	treatment: B1- / cntr	22.57 / 78.34	Proteobacteria	Alphaproteobacteria	Sphingomonadales	Sphingomonadaceae	Sphingomonas
ASV_157	40.94	-1576	1048	0.004765	0.01716	treatment: B1- / cntr	11.42 / 59.88	Proteobacteria	Alphaproteobacteria	Sphingomonadales	Sphingomonadaceae	Sphingomonas
ASV_160	41.91	-1.02	0.276	0.03305	0.0002434	treatment: B1- / cntr	25.58 / 58.69	Actinobacteria	Actinobacteria	Micrococcales	Microbacteriaceae	Agromyces
ASV_172	38.47	-1742	0.5673	0.01679	0.000136	treatment: B1- / cntr	13.82 / 56.09	Proteobacteria	Gammaproteobacteria	Xanthomonadales	Xanthomonadales_Incertae_Sedis	NA
ASV_173	40.11	1104	0.2096	1.599e-05	0.0003453	treatment: B1- / cntr	57.09 / 24.82	Proteobacteria	Deltaproteobacteria	Bdellovibrionales	Bdellovibrionaceae	Bdellovibrio
ASV_179	41.33	-1875	0.9743	0.001057	0.005803	treatment: B1- / cntr	11.69 / 46.28	Bacteroidetes	Sphingobacteriia	Sphingobacteriales	Chitinophagaceae	Flavisolibacter
ASV_184	36.4	-1.18	0.353	0.04881	0.0003482	treatment: B1- / cntr	20.22 / 58.38	Proteobacteria	Alphaproteobacteria	Rhizobiales	Rhodobiaceae	NA
ASV_199	35.44	-7669	0.9957	8.877e-13	9.587e-11	treatment: B1- / cntr	0.00 / 50.69	Verrucomicrobia	Verrucomicrobiae	Verrucomicrobiales	Verrucomicrobiaceae	Haloferula
ASV_207	35.6	-4209	0.7142	1.574e-06	3.799e-05	treatment: B1- / cntr	2.59 / 59.92	Proteobacteria	Alphaproteobacteria	Sphingomonadales	Sphingomonadaceae	Sphingopyxis
ASV_210	34.22	-4163	0.9677	2.82e-06	0.02842	treatment: B1- / cntr	3.10 / 68.30	Proteobacteria	Alphaproteobacteria	Rhizobiales	Rhizobiaceae	Rhizobium
ASV_222	29.44	-1037	0.5899	0.007287	0.02338	treatment: B1- / cntr	14.43 / 48.49	Nitrospirae	Nitrospira	Nitrospirales	Nitrospiraceae	Nitrospira
ASV_227	33.89	-3224	0.7108	0.0005272	7.1e-06	treatment: B1- / cntr	4.24 / 48.35	Proteobacteria	Gammaproteobacteria	Xanthomonadales	Xanthomonadaceae	Pseudoxanthomonas
ASV_234	32.51	-7659	1004	1.625e-12	1.317e-10	treatment: B1- / cntr	0.00 / 51.46	Bacteroidetes	Sphingobacteriia	Sphingobacteriales	Sphingobacteriaceae	Pedobacter
ASV_243	30.23	-7827	1809	0.001051	0.01142	treatment: B1- / cntr	0.00 / 63.62	Firmicutes	Bacilli	Bacillales	Alicyclobacillaceae	Tumebacillus
ASV_255	26.68	-2007	1117	0.001575	0.007635	treatment: B1- / cntr	5.57 / 39.85	Fibrobacteres	Fibrobacteria	Fibrobacterales	Fibrobacteraceae	possible_genus_04
ASV_267	26.88	-2434	1667	0.00446	0.01661	treatment: B1- / cntr	6.76 / 37.28	Proteobacteria	Betaproteobacteria	Burkholderiales	Comamonadaceae	Acidovorax
ASV_269	28.62	-2629	1773	0.004172	0.01572	treatment: B1- / cntr	2.54 / 48.29	Proteobacteria	Alphaproteobacteria	Sphingomonadales	Sphingomonadaceae	Sphingomonas
ASV_275	42.85	19.25	4.23	0.001058	0.01142	treatment: B1- / cntr	39.70 / 0.00	Firmicutes	Clostridia	Clostridiales	Lachnospiraceae	Blautia
ASV_284	29.96	-5285	1276	0.005143	0.04761	treatment: B1- / cntr	0.91 / 28.98	Proteobacteria	Betaproteobacteria	Burkholderiales	Comamonadaceae	Acidovorax
ASV_296	28.09	-1954	1462	0.006751	0.02209	treatment: B1- / cntr	6.31 / 48.72	Verrucomicrobia	Spartobacteria	Chthoniobacterales	Chthoniobacteraceae	Chthoniobacter
ASV_298	26.11	1742	1628	0.01621	0.04732	treatment: B1- / cntr	42.00 / 4.23	Chloroflexi	Ktedonobacteria	Ktedonobacterales	HSB_OF53-F07	NA
ASV_301	28.36	-4682	1164	0.008077	0.06887	treatment: B1- / cntr	1.63 / 39.79	Bacteroidetes	Flavobacteriia	Flavobacteriales	Flavobacteriaceae	Flavobacterium
ASV_317	28.53	-4609	1266	0.02544	0.0001917	treatment: B1- / cntr	2.14 / 33.28	Proteobacteria	Betaproteobacteria	Burkholderiales	Comamonadaceae	Paucibacter
ASV_318	27.56	-3358	1869	0.001878	0.008571	treatment: B1- / cntr	1.59 / 43.93	Proteobacteria	Alphaproteobacteria	Rhizobiales	Hyphomicrobiaceae	Devosia
ASV_332	22.73	-5806	1432	0.006172	0.05405	treatment: B1- / cntr	0.40 / 40.95	Proteobacteria	Alphaproteobacteria	Rhizobiales	Rhizobiaceae	Rhizobium
ASV_336	25.6	-7087	1245	1.209e-06	3.264e-05	treatment: B1- / cntr	0.00 / 36.85	Proteobacteria	Betaproteobacteria	Burkholderiales	Comamonadaceae	Ideonella
ASV_346	23	-6.55	1563	2.9e-06	0.02842	treatment: B1- / cntr	0.00 / 30.51	Bacteroidetes	Sphingobacteriia	Sphingobacteriales	Sphingobacteriaceae	Pedobacter
ASV_355	21.11	-5946	3078	0.001149	0.006101	treatment: B1- / cntr	0.00 / 45.90	Bacteroidetes	Flavobacteriia	Flavobacteriales	Flavobacteriaceae	Flavobacterium
ASV_358	22.96	-2658	1606	0.00257	0.01068	treatment: B1- / cntr	2.66 / 34.16	Bacteroidetes	Flavobacteriia	Flavobacteriales	Flavobacteriaceae	Flavobacterium
ASV_360	44.18	-19.94	3135	6.332e-08	2.564e-06	treatment: B1- / cntr	0.00 / 10.73	Firmicutes	Clostridia	Clostridiales	Ruminococcaceae	Ruminococcus_2
ASV_363	10.13	-5186	3309	0.002682	0.011	treatment: B1- / cntr	0.00 / 34.24	Actinobacteria	Actinobacteria	Bifidobacteriales	Bifidobacteriaceae	Bifidobacterium
ASV_420	20.85	-4065	1885	0.0008424	0.004706	treatment: B1- / cntr	4.27 / 21.08	Proteobacteria	Alphaproteobacteria	Sphingomonadales	JG34-KF-161	NA
ASV_440	18.51	-2923	1228	0.0003608	0.002088	treatment: B1- / cntr	1.11 / 15.41	Verrucomicrobia	Verrucomicrobiae	Verrucomicrobiales	Verrucomicrobiaceae	Luteolibacter
ASV_448	15.58	-27.38	2976	5.143e-18	1.666e-15	treatment: B1- / cntr	0.00 / 50.85	Proteobacteria	Betaproteobacteria	Burkholderiales	Oxalobacteraceae	Herbaspirillum
ASV_452	18.25	-4991	1.88	0.0002854	0.001712	treatment: B1- / cntr	0.00 / 12.38	Bacteroidetes	Flavobacteriia	Flavobacteriales	Flavobacteriaceae	Flavobacterium
ASV_516	17.52	-3007	2874	0.0128	0.03839	treatment: B1- / cntr	0.71 / 29.61	Bacteroidetes	Flavobacteriia	Flavobacteriales	Flavobacteriaceae	Chryseobacterium
ASV_544	14.95	-3251	3095	0.01203	0.03641	treatment: B1- / cntr	0.00 / 20.19	Verrucomicrobia	Verrucomicrobiae	Verrucomicrobiales	Verrucomicrobiaceae	Akkermansia
ASV_559	24.98	20.01	4257	0.0005478	7.1e-06	treatment: B1- / cntr	49.33 / 0.00	Firmicutes	Erysipelotrichia	Erysipelotrichales	Erysipelotrichaceae	Erysipelatoclostridium
ASV_603	13.98	-5322	3.82	0.003853	0.01487	treatment: B1- / cntr	0.78 / 33.96	Proteobacteria	Gammaproteobacteria	Enterobacteriales	Enterobacteriaceae	Lelliottia
ASV_625	13.99	-4527	3567	0.005675	0.01935	treatment: B1- / cntr	0.00 / 48.10	Proteobacteria	Alphaproteobacteria	Sphingomonadales	Sphingomonadaceae	Sphingomonas
ASV_644	11.66	-20.1	4223	4.18e-07	0.005889	treatment: B1- / cntr	0.00 / 26.54	Proteobacteria	Alphaproteobacteria	Rhizobiales	Rhizobiaceae	Rhizobium
ASV_685	8759	-20.43	4004	8.193e-05	0.001475	treatment: B1- / cntr	0.00 / 33.13	Bacteroidetes	Flavobacteriia	Flavobacteriales	Flavobacteriaceae	Chryseobacterium
ASV_742	18.11	25.02	4172	3.496e-07	1.259e-05	treatment: B1- / cntr	72.57 / 0.00	Firmicutes	Clostridia	Clostridiales	Ruminococcaceae	Ruminococcus_2
ASV_747	11.13	3.04	2596	0.00924	0.02879	treatment: B1- / cntr	29.85 / 4.94	Acidobacteria	Solibacteres	Solibacterales	Solibacteraceae_(Subgroup_3)	Candidatus_Solibacter
ASV_787	7847	-20.62	4207	0.0002119	0.003269	treatment: B1- / cntr	0.00 / 24.09	Bacteroidetes	Flavobacteriia	Flavobacteriales	Flavobacteriaceae	Flavobacterium
ASV_1105	11.17	17.96	4394	0.005989	5.39e-05	treatment: B1- / cntr	16.53 / 0.00	Bacteroidetes	Bacteroidia	Bacteroidales	Bacteroidaceae	Bacteroides
ASV_1143	12.2	19.52	4279	0.001002	0.01142	treatment: B1- / cntr	43.16 / 0.00	Firmicutes	Clostridia	Clostridiales	Lachnospiraceae	Eisenbergiella
ASV_36	185.8	-20.68	3285	1.685e-07	2.73e-08	treatment: B1+ / cntr	0.00 / 8.38	Actinobacteria	Actinobacteria	Bifidobacteriales	Bifidobacteriaceae	Bifidobacterium
ASV_52	136.4	6375	2661	0.0001458	0.003634	treatment: B1+ / cntr	27.41 / 0.78	Proteobacteria	Gammaproteobacteria	Enterobacteriales	Enterobacteriaceae	Escherichia/Shigella
ASV_275	42.85	26.3	4202	1.419e-07	2.73e-08	treatment: B1+ / cntr	3.14 / 0.00	Firmicutes	Clostridia	Clostridiales	Lachnospiraceae	Blautia
ASV_370	24.45	-5313	3008	0.0003575	0.007239	treatment: B1+ / cntr	0.00 / 15.54	Proteobacteria	Alphaproteobacteria	Rhizobiales	Rhizobiaceae	Rhizobium
ASV_412	29.62	17.55	4611	0.02228	0.0008022	treatment: B1+ / cntr	122.20 / 0.00	Verrucomicrobia	Verrucomicrobiae	Verrucomicrobiales	Verrucomicrobiaceae	Akkermansia
ASV_448	15.58	-6.45	5012	0.001254	0.02138	treatment: B1+ / cntr	3.14 / 50.85	Proteobacteria	Betaproteobacteria	Burkholderiales	Oxalobacteraceae	Herbaspirillum
ASV_583	15.06	-19.68	4339	0.002384	0.0001104	treatment: B1+ / cntr	0.00 / 14.61	Firmicutes	Clostridia	Clostridiales	Lachnospiraceae	Blautia
ASV_629	16.07	-20.87	3478	1.057e-06	0.0001142	treatment: B1+ / cntr	0.00 / 6.35	Firmicutes	Clostridia	Clostridiales	Lachnospiraceae	NA
ASV_630	22.47	-21.48	4.21	0.0001639	0.01062	treatment: B1+ / cntr	0.00 / 8.57	Firmicutes	Clostridia	Clostridiales	Lachnospiraceae	Coprococcus_3
ASV_742	18.11	14.46	5703	0.0002067	0.004556	treatment: B1+ / cntr	2.15 / 0.00	Firmicutes	Clostridia	Clostridiales	Ruminococcaceae	Ruminococcus_2
ASV_1105	11.17	24.69	4257	2.737e-06	0.0002217	treatment: B1+ / cntr	3.47 / 0.00	Bacteroidetes	Bacteroidia	Bacteroidales	Bacteroidaceae	Bacteroides
ASV_1143	12.2	-18.36	4.5	1.11e-05	0.0004496	treatment: B1+ / cntr	0.00 / 0.00	Firmicutes	Clostridia	Clostridiales	Lachnospiraceae	Eisenbergiella
ASV_1232	5598	-16.88	4778	3.97e-05	0.001286	treatment: B1+ / cntr	0.00 / 0.90	Bacteroidetes	Flavobacteriia	Flavobacteriales	Flavobacteriaceae	Flavobacterium
ASV_1612	5401	16.09	5042	0.07362	0.001988	treatment: B1+ / cntr	22.28 / 0.00	Firmicutes	Negativicutes	Selenomonadales	Veillonellaceae	Dialister
ASV_52	136.4	6461	2342	0.0001039	0.001457	treatment: B2- / cntr	110.76 / 0.78	Proteobacteria	Gammaproteobacteria	Enterobacteriales	Enterobacteriaceae	Escherichia/Shigella
ASV_110	51.53	-1141	0.2	3.955e-07	6.408e-05	treatment: B2- / cntr	28.63 / 73.65	Proteobacteria	Deltaproteobacteria	Desulfurellales	Desulfurellaceae	H16
ASV_134	46.06	-1.03	0.3246	0.02836	0.0004177	treatment: B2- / cntr	32.06 / 84.69	Proteobacteria	Alphaproteobacteria	Sphingomonadales	Sphingomonadaceae	Sphingomonas
ASV_275	42.85	21.26	4017	5.273e-05	0.001834	treatment: B2- / cntr	107.13 / 0.00	Firmicutes	Clostridia	Clostridiales	Lachnospiraceae	Blautia
ASV_455	15.29	-21.82	2512	1.693e-15	5.485e-13	treatment: B2- / cntr	0.00 / 12.82	Firmicutes	Clostridia	Clostridiales	Ruminococcaceae	Subdoligranulum
ASV_559	24.98	20.87	4072	0.0001307	0.003024	treatment: B2- / cntr	42.98 / 0.00	Firmicutes	Erysipelotrichia	Erysipelotrichales	Erysipelotrichaceae	Erysipelatoclostridium
ASV_583	15.06	-19.85	4076	0.0005038	0.009601	treatment: B2- / cntr	0.00 / 14.61	Firmicutes	Clostridia	Clostridiales	Lachnospiraceae	Blautia
ASV_601	35.58	23.07	4068	5.436e-06	3.39e-07	treatment: B2- / cntr	117.40 / 0.00	Bacteroidetes	Bacteroidia	Bacteroidales	Bacteroidaceae	Bacteroides
ASV_607	26.86	22.94	4068	6.637e-06	3.39e-07	treatment: B2- / cntr	88.65 / 0.00	Firmicutes	Clostridia	Clostridiales	Lachnospiraceae	NA
ASV_614	24.02	22.26	4069	1.816e-05	0.0007355	treatment: B2- / cntr	79.28 / 0.00	Firmicutes	Clostridia	Clostridiales	Lachnospiraceae	Blautia
ASV_630	22.47	-20.53	3992	0.0001235	0.003024	treatment: B2- / cntr	0.00 / 8.57	Firmicutes	Clostridia	Clostridiales	Lachnospiraceae	Coprococcus_3
ASV_644	11.66	-21.28	4031	5.661e-05	0.001834	treatment: B2- / cntr	0.00 / 26.54	Proteobacteria	Alphaproteobacteria	Rhizobiales	Rhizobiaceae	Rhizobium
ASV_652	36.11	22.87	4068	7.325e-06	3.39e-07	treatment: B2- / cntr	119.16 / 0.00	Bacteroidetes	Bacteroidia	Bacteroidales	Bacteroidaceae	Bacteroides
ASV_742	18.11	-18.32	4.16	0.003975	0.06778	treatment: B2- / cntr	0.00 / 0.00	Firmicutes	Clostridia	Clostridiales	Ruminococcaceae	Ruminococcus_2
ASV_835	15.73	-20.63	4034	0.0001419	0.003064	treatment: B2- / cntr	0.00 / 10.61	Firmicutes	Clostridia	Clostridiales	Christensenellaceae	Christensenellaceae_R-7_group
ASV_869	22.89	22.63	3814	1.201e-06	0.0001297	treatment: B2- / cntr	75.53 / 0.00	Bacteroidetes	Bacteroidia	Bacteroidales	Bacteroidaceae	Bacteroides
ASV_937	8.95	21.23	4071	8.028e-05	0.002365	treatment: B2- / cntr	29.53 / 0.00	Firmicutes	Bacilli	Lactobacillales	Streptococcaceae	Streptococcus
ASV_1105	11.17	19.1	4096	0.001352	0.02434	treatment: B2- / cntr	20.85 / 0.00	Bacteroidetes	Bacteroidia	Bacteroidales	Bacteroidaceae	Bacteroides
ASV_1143	12.2	17.77	4169	0.006696	0.0001033	treatment: B2- / cntr	5.72 / 0.00	Firmicutes	Clostridia	Clostridiales	Lachnospiraceae	Eisenbergiella
ASV_36	185.8	-10.05	2313	0.006115	0.0001524	genotype: V2 / V1	5.88 / 318.32	Actinobacteria	Actinobacteria	Bifidobacteriales	Bifidobacteriaceae	Bifidobacterium
ASV_52	136.4	-5.25	1396	0.01692	0.0003655	genotype: V2 / V1	4.33 / 233.76	Proteobacteria	Gammaproteobacteria	Enterobacteriales	Enterobacteriaceae	Escherichia/Shigella
ASV_177	47.13	8701	3878	0.0003256	0.006593	genotype: V2 / V1	43.34 / 49.92	Firmicutes	Bacilli	Lactobacillales	Streptococcaceae	Streptococcus
ASV_228	49.28	-3692	3075	0.001261	0.01702	genotype: V2 / V1	8.14 / 79.58	Bacteroidetes	Bacteroidia	Bacteroidales	Bacteroidaceae	Bacteroides
ASV_275	42.85	-9158	4171	0.000366	0.006975	genotype: V2 / V1	1.79 / 73.10	Firmicutes	Clostridia	Clostridiales	Lachnospiraceae	Blautia
ASV_360	44.18	-25.01	2.18	7.312e-28	2.369e-25	genotype: V2 / V1	0.00 / 76.74	Firmicutes	Clostridia	Clostridiales	Ruminococcaceae	Ruminococcus_2
ASV_412	29.62	19.17	2973	6.527e-08	2.115e-06	genotype: V2 / V1	69.83 / 0.00	Verrucomicrobia	Verrucomicrobiae	Verrucomicrobiales	Verrucomicrobiaceae	Akkermansia
ASV_420	20.85	4365	1125	0.01095	0.0002534	genotype: V2 / V1	34.62 / 10.70	Proteobacteria	Alphaproteobacteria	Sphingomonadales	JG34-KF-161	NA
ASV_448	15.58	-5602	3387	0.0006384	0.00985	genotype: V2 / V1	12.18 / 18.08	Proteobacteria	Betaproteobacteria	Burkholderiales	Oxalobacteraceae	Herbaspirillum
ASV_559	24.98	-24.62	2965	4.101e-14	3.322e-12	genotype: V2 / V1	0.00 / 43.39	Firmicutes	Erysipelotrichia	Erysipelotrichales	Erysipelotrichaceae	Erysipelatoclostridium
ASV_601	35.58	-24.47	2973	7.664e-14	4.139e-12	genotype: V2 / V1	0.00 / 61.79	Bacteroidetes	Bacteroidia	Bacteroidales	Bacteroidaceae	Bacteroides
ASV_607	26.86	-24.33	2973	1.137e-13	5.264e-12	genotype: V2 / V1	0.00 / 46.66	Firmicutes	Clostridia	Clostridiales	Lachnospiraceae	NA
ASV_614	24.02	-23.67	2973	7.375e-13	2.987e-11	genotype: V2 / V1	0.00 / 41.73	Firmicutes	Clostridia	Clostridiales	Lachnospiraceae	Blautia
ASV_652	36.11	-24.51	2973	6.848e-14	4.139e-12	genotype: V2 / V1	0.00 / 62.72	Bacteroidetes	Bacteroidia	Bacteroidales	Bacteroidaceae	Bacteroides
ASV_747	11.13	-1709	2274	0.003274	0.04243	genotype: V2 / V1	7.67 / 13.68	Acidobacteria	Solibacteres	Solibacterales	Solibacteraceae_(Subgroup_3)	Candidatus_Solibacter
ASV_869	22.89	-23.83	2783	4.722e-15	5.1e-16	genotype: V2 / V1	0.00 / 39.75	Bacteroidetes	Bacteroidia	Bacteroidales	Bacteroidaceae	Bacteroides
ASV_937	8.95	-22.96	2973	5.194e-12	1.87e-13	genotype: V2 / V1	0.00 / 15.54	Firmicutes	Bacilli	Lactobacillales	Streptococcaceae	Streptococcus
ASV_962	13.37	-2.95	3697	0.004493	0.04852	genotype: V2 / V1	0.45 / 22.88	Firmicutes	Clostridia	Clostridiales	Ruminococcaceae	Ruminococcaceae_UCG-013
ASV_1105	11.17	-4261	4678	0.003911	0.04852	genotype: V2 / V1	1.98 / 17.93	Bacteroidetes	Bacteroidia	Bacteroidales	Bacteroidaceae	Bacteroides
ASV_1143	12.2	-26.04	2966	5.958e-16	9.652e-14	genotype: V2 / V1	0.00 / 21.18	Firmicutes	Clostridia	Clostridiales	Lachnospiraceae	Eisenbergiella
ASV_1612	5401	17.98	2973	9.012e-07	2.654e-05	genotype: V2 / V1	12.73 / 0.00	Firmicutes	Negativicutes	Selenomonadales	Veillonellaceae	Dialister
